# Supplementary material for: Efficacy of different dosages of common uric acid-lowering medications in gout patients: a network meta-analysis of randomized control trials
Source: Front Pharmacol. 2025 Jun 25;16:1565530. doi: 10.3389/fphar.2025.1565530 (PMC12237641; doi:10.3389/fphar.2025.1565530)
Supplement: Supplementary file 1 [file DataSheet1.zip]

Archive with 13 entries (12 files):
- Supplementary Table/
- Supplementary Table/S1.png
- Supplementary Table/S10.png
- Supplementary Table/S11.png
- Supplementary Table/S12 Heterogeneity analysis.docx
- Supplementary Table/S2.png
- Supplementary Table/S3 GRADE.docx
- Supplementary Table/S4.png
- Supplementary Table/S5.png
- Supplementary Table/S6.png
- Supplementary Table/S7.png
- Supplementary Table/S8.png
- Supplementary Table/S9.png
